# Supplementary material for: Most accurate mutations in SARS-CoV-2 genomes identified in Uzbek patients show novel amino acid changes
Source: Front Med (Lausanne). 2024 May 31;11:1401655. doi: 10.3389/fmed.2024.1401655 (PMC11176497; doi:10.3389/fmed.2024.1401655)
Supplement: Supplementary file 3 [file Table_3.xlsx]

## Sheet: S3 Table
#	Sample ID	GISAID ID	Sex	Age		Clade	Amino acid mutations	Spike mutations only
1	CGB-10/2021	EPI_ISL_3668627	Female	54	B.1.617.2	GK	NS7a_L116F, N_D63G, N_R203M, NSP12_G671S, Spike_G142D, NSP2_P129L, NS3_S26L, Spike_P681R, NSP3_H1274Y, NS7a_V82A, NSP4_T492I, Spike_T19R, NS7a_T120I, N_R385K, N_D377Y, M_I82T, NSP6_V149A, Spike_D950N, NSP3_P822L, NSP13_P77L, NSP4_A446V, NSP15_H234Y, Spike_T478K, NSP12_P323L, Spike_D614G, Spike_L452R	Spike_G142D, Spike_P681R, Spike_T19R, Spike_D950N, Spike_T478K, Spike_D614G, Spike_L452R
2	CGB-33/2021	EPI_ISL_3668631	Female	36	AY.122	GK	N_G215C, Spike_G502Q, N_D63G, N_R203M, NSP12_G671S, Spike_G142D, Spike_T500G, NS3_S26L, Spike_P681R, NS7a_A64S, NSP3_P1228L, Spike_P499N, Spike_N501W, NS7a_V82A, NSP3_A488S, NSP4_T492I, NSP14_A394V, Spike_T19R, NS7a_T120I, NSP2_K81N, N_D377Y, Spike_V503W, M_I82T, NSP3_T182I, Spike_D950N, NS7b_T40I, NSP13_P77L, NSP3_P1469S, Spike_T478K, NS7a_P45L, NSP6_T77A, NSP15_V320L, NSP12_P323L, Spike_D614G, …	Spike_G502Q, Spike_G142D, Spike_T500G, Spike_P681R, Spike_P499N, Spike_N501W,Spike_T19R, Spike_V503W, Spike_D950N, Spike_T478K, Spike_D614G, Spike_L452R
3	CGB-34/2021	EPI_ISL_3673667	Female	24	AY.126	GK	N_G215C, Spike_T95I, N_D63G, N_R203M, NSP3_Y952A, NSP12_G671S, Spike_G142D, Spike_I850L, NS3_S26L, NSP3_M951N, NS3_K16T, Spike_P681R, N_P67L, NSP3_M953W, NSP3_P1228L, NS7a_V82A, NSP3_A488S, NSP2_S358L, NSP4_T492I, NSP14_A394V, Spike_T19R, NS7a_T120I, N_D377Y, M_I82T, NSP3_A614E, Spike_D950N, NS7b_T40I, NSP3_K945R, NSP13_P77L, NSP3_E948T, NSP3_A949N, NSP3_P1469S, Spike_T478K, NSP6_T77A, NSP12_P323…	Spike_T95I, Spike_G142D, Spike_I850L, Spike_P681R, Spike_T19R, Spike_D950N, Spike_T478K, Spike_D614G, Spike_L452R
4	CGB-35/2021	EPI_ISL_3673670	Female	22	AY.126	GK	N_G215C, N_D63G, N_R203M, NSP12_G671S, Spike_I850L, NSP12_A771V, NS3_S26L, NS3_K16T, Spike_P681R, NSP3_P1228L, Spike_C1254F, NS7a_V82A, NSP3_A488S, NSP4_T492I, NSP14_A394V, Spike_T19R, NS7a_T120I, NSP14_D132N, N_D377Y, M_I82T, Spike_D950N, NS7b_T40I, NSP13_P77L, NSP3_P1469S, Spike_T478K, NSP6_T77A, NSP12_P323L, Spike_D614G, NSP4_V167L, Spike_L452R, NSP16_K160R	Spike_I850L, Spike_P681R, Spike_C1254F, Spike_T19R, Spike_D950N, Spike_T478K, Spike_D614G, Spike_L452R
5	CGB-36/2021	EPI_ISL_3673672	Female	6	AY.126	GK	N_G215C, Spike_T95I, N_D63G, N_R203M, NSP12_G671S, NSP3_M953L, Spike_G142D, NSP15_G150C, Spike_I850L, NS3_S26L, NSP3_E948N, NS3_K16T, NSP3_Y952L, Spike_P681R, NSP3_P1228L, NS7a_V82A, NSP3_A488S, NSP4_T492I, NSP14_A394V, Spike_T19R, NS7a_T120I, N_D377Y, M_I82T, Spike_D950N, NSP3_A949G, NS7b_T40I, NSP13_P77L, NSP3_P1469S, Spike_T478K, NSP6_T77A, NSP12_P323L, Spike_D614G, NSP4_V167L, Spike_L452R, NS…	Spike_T95I, Spike_G142D, Spike_I850L, Spike_P681R, Spike_T19R, Spike_D950N, Spike_T478K, Spike_D614G, Spike_L452R, Spike_G496W
6	CGB-37/2021	EPI_ISL_3668628	Male	58	AY.122	GK	N_G215C, N_D63G, N_R203M, NSP12_G671S, Spike_G142D, NS3_S26L, Spike_P681R, NSP3_P1228L, NSP16_L252I, NS7a_V82A, NSP3_A488S, NSP4_T492I, NSP14_A394V, Spike_T19R, NS7a_T120I, NSP2_K81N, N_D377Y, M_I82T, NS7b_T40I, NSP13_P77L, NSP3_T943H, NSP4_A260V, NSP3_P1469S, NS3_T268M, Spike_T478K, NS7a_P45L, NSP6_T77A, NSP12_P323L, Spike_D614G, Spike_L452R, NSP4_V167L	Spike_G142D, Spike_P681R, Spike_T19R, Spike_T478K, Spike_D614G, Spike_L452R,
7	CGB-38/2021	EPI_ISL_3668632	Female	11	B.1.617.2	GK	NSP3_M953A, NSP3_M951A, NS3_S60F, N_D63G, N_R203M, NSP12_G671S, NSP3_V950L, Spike_G142D, NSP6_T181I, NS3_S26L, NSP3_Y952M, Spike_P681R, NSP3_A949W, N_Q384H, NSP15_V318A, NS7a_V82A, Spike_T19R, NS7a_T120I, Spike_A222V, Spike_G799S, N_D377Y, M_I82T, NSP6_V149A, NSP3_P822L, Spike_F797C, NSP13_P77L, NSP6_N232K, NSP4_A446V, Spike_T478K, NSP3_A386S, NSP12_P323L, Spike_D614G, Spike_L452R, NSP3_G145V	Spike_G142D, Spike_P681R, Spike_T19R, Spike_A222V, Spike_G799S, Spike_F797C, Spike_T478K, Spike_D614G, Spike_L452R
8	CGB-39/2021	EPI_ISL_3673666	Male	33	AY.126	GK	Spike_Q134N, Spike_V120L, N_G215C, Spike_T95I, Spike_N121I, Spike_N125M, N_R203M, NSP12_G671S, Spike_I119L, Spike_G142D, Spike_I850L, Spike_L110stop, NS3_K16T, Spike_A123L, NSP3_P1228L, NS7a_V82A, NSP4_T492I, Spike_T19R, NS7a_T120I, Spike_I128L, M_I82T, Spike_S116P, NS7b_T40I, Spike_V127L, Spike_T124L, Spike_S112R, NSP3_P1469S, Spike_T108L, Spike_T478K, Spike_N122T, NSP6_T77A, Spike_V130S, Spike_…	Spike_Q134N, Spike_V120L, Spike_T95I, Spike_N121I, Spike_N125M, Spike_I119L, Spike_G142D, Spike_I850L, Spike_L110stop, Spike_A123L, Spike_T19R, Spike_I128L, Spike_S116P, Spike_V127L, Spike_T124L, Spike_S112R, Spike_T108L, Spike_T478K, Spike_N122T, Spike_V130S, Spike_F106L, Spike_C131V, Spike_D111I, Spike_V126L, Spike_T109L, Spike_P681R, Spike_E132N, Spike_Q115S, Spike_G107V, Spike_T114P, Spike_K1…
9	CGB-40/2021	EPI_ISL_3668633	Female	59	B.1.617.2	GK	Spike_F86T, Spike_P85A, NS7a_L116F, N_D63G, Spike_D88Y, N_R203M, NSP12_G671S, Spike_G142D, NSP2_P129L, NS3_S26L, NSP14_P46L, Spike_P681R, NSP3_L944K, NS7a_V82A, Spike_F92V, NS3_G100C, NS6_Q8E, Spike_T19R, NS7a_T120I, NSP12_P227L, N_D377Y, M_I82T, NSP6_V149A, Spike_D950N, NSP3_P822L, NSP13_P77L, Spike_Y91S, Spike_V90L, NSP3_K945N, NSP3_T943I, NSP4_A446V, Spike_T478K, NSP12_P323L, Spike_D614G, Spik…	Spike_F86T, Spike_P85A, Spike_D88Y, Spike_G142D, Spike_P681R, Spike_F92V, Spike_T19R, Spike_D950N, Spike_Y91S, Spike_V90L, Spike_T478K, Spike_D614G, Spike_L452R, Spike_G89D
10	CGB-41/2021	EPI_ISL_3673668	Male	31	AY.126	GK	N_G215C, Spike_T95I, N_D63G, N_R203M, NSP12_G671S, Spike_G142D, Spike_I850L, NS3_S26L, NS3_K16T, Spike_P681R, N_A173V, NSP3_P1228L, M_H155Y, Spike_Y144N, NS7a_V82A, NSP3_A488S, NSP4_T492I, NSP14_A394V, Spike_T19R, NS7a_T120I, N_D377Y, M_I82T, Spike_D950N, NS7b_T40I, NSP13_P77L, NSP3_P1469S, Spike_T478K, NSP6_T77A, NSP12_P323L, Spike_D614G, NSP4_V167L, Spike_L452R, NSP16_K160R	Spike_T95I, Spike_G142D, Spike_I850L, Spike_P681R, Spike_Y144N, Spike_T19R, Spike_D950N, Spike_T478K, Spike_D614G, Spike_L452R
11	CGB-42/2021	EPI_ISL_3673671	Female	38	AY.121	GK	N_G215C, NSP13_M429I, N_D63G, N_R203M, NSP12_G671S, NS3_S40L, NSP3_M953L, NS3_S26L, Spike_P681R, NS3_V202L, NSP3_P1228L, NS7a_V82A, NSP3_A488S, NSP4_T492I, NSP14_A394V, Spike_T19R, NS7a_T120I, N_D377Y, M_I82T, Spike_D950N, NS7b_T40I, NSP13_P77L, M_L34F, NSP3_P1469S, Spike_T478K, NSP6_T77A, NSP12_P323L, Spike_D614G, NSP4_V167L, Spike_L452R, NSP13_V226L	Spike_P681R, Spike_T19R, Spike_D950N, Spike_T478K, Spike_D614G, Spike_L452R
12	CGB-43/2021	EPI_ISL_3668629	Female	13	AY.122	GK	N_G215C, N_D63G, N_R203M, NSP12_G671S, Spike_G142D, NS3_S26L, Spike_P681R, NS7a_A64S, NSP3_P1228L, NS7a_V82A, NSP3_A488S, NSP4_T492I, NSP14_A394V, Spike_T19R, NS7a_T120I, NSP2_K81N, N_D377Y, M_I82T, Spike_D950N, NS7b_T40I, NSP13_P77L, NSP3_P1469S, Spike_T478K, NS7a_P45L, NSP6_T77A, NSP15_V320L, NSP12_P323L, Spike_D614G, Spike_L452R, NSP4_V167L	Spike_G142D, Spike_P681R, Spike_T19R, Spike_D950N, Spike_T478K, Spike_D614G, Spike_L452R
13	CGB-44/2021	EPI_ISL_3673673	Male	35	AY.126	GK	N_G215C, M_F26Y, Spike_T95I, N_R203M, NSP12_G671S, Spike_G142D, M_V23P, Spike_I850L, M_L17M, NS3_K16T, NSP3_P1228L, M_W20S, NS7a_V82A, NSP4_T492I, Spike_T19R, NS7a_T120I, M_I82T, Spike_D950N, NS7b_T40I, Spike_F797C, M_F28D, M_Q19P, NSP3_P1469S, M_L22F, Spike_T478K, M_T30S, NSP6_T77A, M_G25P, NSP16_K160R, N_D63G, M_L35C, M_L27M, NS3_S26L, Spike_P681R, NSP3_A488S, NSP14_A394V, N_D377Y, NSP13_P77L, …	Spike_T95I, Spike_G142D, Spike_I850L, Spike_T19R, Spike_D950N, Spike_F797C, Spike_T478K, Spike_P681R, Spike_A845S, Spike_D614G, Spike_L452R
14	CGB-45/2021	EPI_ISL_3668634	Male	50	AY.122	GK	N_G215C, N_D63G, N_R203M, NSP12_G671S, NSP3_V950L, Spike_G142D, NS3_S26L, NS3_M260K, Spike_P681R, NSP3_E948I, NSP3_P1228L, NSP3_I1412T, NS7a_V82A, NSP3_A488S, NSP4_T492I, NSP14_A394V, Spike_T19R, NS7a_T120I, NSP2_K81N, N_D377Y, M_I82T, Spike_D950N, NS8_K68I, NS7b_T40I, NSP13_P77L, NSP3_A949P, NS3_W128L, NSP3_P1469S, NSP3_V947L, Spike_T478K, NS7a_P45L, NSP6_T77A, NSP3_G946H, NSP12_P323L, Spike_D61…	Spike_G142D, Spike_P681R, Spike_T19R, Spike_D950N, Spike_T478K, Spike_D614G, Spike_L452R
15	CGB-46/2021	EPI_ISL_3668630	Female	29	B.1.617.2	GK	Spike_V1264L, NS7a_L116F, N_D63G, N_R203M, NSP12_G671S, Spike_G142D, NSP2_P129L, NS3_S26L, Spike_P681R, NSP3_H1274Y, NS7a_V82A, Spike_T19R, NS7a_T120I, NSP6_L75F, NSP16_D144Y, N_R385K, N_D377Y, NSP3_S126L, M_I82T, NSP6_V149A, Spike_D950N, NSP3_P822L, N_T362I, NSP13_P77L, NSP3_K945N, Spike_L216F, NSP4_A446V, NSP15_H234Y, Spike_T478K, NSP12_P323L, Spike_D614G, Spike_L452R	Spike_V1264L, Spike_G142D, Spike_P681R, Spike_T19R, Spike_D950N, Spike_L216F, Spike_T478K, Spike_D614G, Spike_L452R
16	CGB-47/2021	EPI_ISL_3673669	Female	47	B.1.617.2	GK	NS3_S60F, N_D63G, N_R203M, Spike_L277I, Spike_A260V, NSP12_G671S, Spike_A263C, Spike_Q271S, Spike_G142D, NSP6_T181I, NS3_S26L, Spike_T274D, Spike_G261W, Spike_Y269L, Spike_P681R, N_Q384H, Spike_V267C, NSP15_V318A, NSP6_F191L, NS7a_V82A, Spike_Y265L, Spike_T19R, NS7a_T120I, Spike_A264S, Spike_A222V, N_D377Y, M_I82T, NSP6_V149A, NSP3_P822L, NSP13_P77L, Spike_A262C, NSP4_A446V, Spike_T478K, Spike_R2…	Spike_L277I, Spike_A260V, Spike_A263C, Spike_Q271S, Spike_G142D, Spike_T274D, Spike_G261W, Spike_Y269L, Spike_P681R, Spike_V267C, Spike_Y265L, Spike_T19R, Spike_A264S, Spike_A222V, Spike_A262C, Spike_T478K, Spike_R273stop, Spike_L270S, Spike_D614G, Spike_P272T, Spike_L276S, Spike_L452R, Spike_Y266L
17	CGB-48/2021	EPI_ISL_3668635	Female	28	AY.122	GK	N_G215C, N_D63G, N_R203M, NSP12_G671S, Spike_G142D, NSP3_M953L, NS3_S26L, Spike_P681R, NSP3_P1228L, NSP2_K489N, NS7a_V82A, NSP3_A488S, NSP4_T492I, NSP14_A394V, Spike_T19R, NS7a_T120I, NSP2_K81N, NSP3_S1717L, N_D377Y, M_I82T, NS7b_T40I, NSP13_P77L, NSP6_G188S, NSP3_P1469S, Spike_T478K, NS7a_P45L, NSP6_T77A, NSP12_P323L, Spike_D614G, Spike_L452R, NSP4_V167L	Spike_G142D, Spike_P681R, Spike_T19R, Spike_T478K, Spike_D614G, Spike_L452R
